# Supplementary material for: Effects of Ultraviolet-B Irradiance on Intraspecific Competition and Facilitation of Plants: Self-Thinning, Size Inequality, and Phenotypic Plasticity
Source: PLoS One. 2012 Nov 30;7(11):e50822. doi: 10.1371/journal.pone.0050822 (PMC3511279; doi:10.1371/journal.pone.0050822)
Supplement: Materials S1 — Supporting materials show data of each biomass parameter (root, stem, leaves and fruit/pod size) under each UV-B radiation and density condition. (XLS) [file pone.0050822.s002.xls]

## Sheet: 29th May
Number	Density	UV-B radiation	stem biomass(g)	leaf biomass(g)	root biomass(g)	total biomass(g)
densityI+UVck 55	isolated	ambient	0.588	1.2148	0.2166	2.0194
densityI+UVck 56	isolated	ambient	0.5366	0.9713	0.2028	1.7107
densityI+UVck 57	isolated	ambient	0.6095	1.3243	0.2366	2.1704
densityI+UVI 1	isolated	low-enhanced	0.7777	1.4401	0.1376	2.3554
densityI+UVI 2	isolated	low-enhanced	0.752	1.5157	0.3174	2.5851
densityI+UVI 3	isolated	low-enhanced	0.9406	2.1523	0.7723	3.8652
densityI+UVII 28	isolated	high-enhanced	0.5298	1.0837	0.1149	1.7284
densityI+UVII 29	isolated	high-enhanced	0.3044	0.6095	0.0442	0.9581
densityI+UVII 30	isolated	high-enhanced	0.6727	1.2799	0.2402	2.1928
densityII+UVck 64-1	low-density	ambient	0.0422	0.072	0.0163	0.1305
densityII+UVck 64-2	low-density	ambient	0.6508	1.1867	0.1957	2.0332
densityII+UVck 64-3	low-density	ambient	0.3044	0.4956	0.0903	0.8903
densityII+UVck 64-4	low-density	ambient	0.682	0.9927	0.1292	1.8039
densityII+UVck 64-5	low-density	ambient	0.5335	0.8691	0.0772	1.4798
densityII+UVck 64-6	low-density	ambient	0.329	0.5015	0.1109	0.9414
densityII+UVck 64-7	low-density	ambient	0.3567	0.5377	0.0619	0.9563
densityII+UVck 65-1	low-density	ambient	0.4674	0.6769	0.125	1.2693
densityII+UVck 65-2	low-density	ambient	0.5008	0.6998	0.1705	1.3711
densityII+UVck 65-3	low-density	ambient	1.1226	1.7556	0.3627	3.2409
densityII+UVck 65-4	low-density	ambient	0.4238	0.7705	0.1179	1.3122
densityII+UVck 65-5	low-density	ambient	0.4835	0.7033	0.1033	1.2901
densityII+UVck 65-6	low-density	ambient	0.5671	1.066	0.1051	1.7382
densityII+UVck 65-7	low-density	ambient	0.3428	0.4409	0.0598	0.8435
densityII+UVck 66-1	low-density	ambient	0.3746	0.4007	0.038	0.8133
densityII+UVck 66-2	low-density	ambient	0.4336	0.7543	0.0987	1.2866
densityII+UVck 66-3	low-density	ambient	0.6206	1.1567	0.2867	2.064
densityII+UVck 66-4	low-density	ambient	0.2691	0.4815	0.1146	0.8652
densityII+UVck 66-5	low-density	ambient	0.5624	0.9328	0.1589	1.6541
densityII+UVck 66-6	low-density	ambient	0.2512	0.3906	0.0585	0.7003
densityII+UVck 66-7	low-density	ambient	0.4077	0.6185	0.898	1.9242
densityII+UVI 10-1	low-density	low-enhanced	0.0911	0.1428	0.0308	0.2647
densityII+UVI 10-2	low-density	low-enhanced	0.4083	0.8909	0.076	1.3752
densityII+UVI 10-3	low-density	low-enhanced	0.7516	1.6137	0.1634	2.5287
densityII+UVI 10-4	low-density	low-enhanced	0.4248	0.7797	0.0596	1.2641
densityII+UVI 10-5	low-density	low-enhanced	0.5202	1.304	0.1174	1.9416
densityII+UVI 10-6	low-density	low-enhanced	0.4088	0.636	0.087	1.1318
densityII+UVI 10-7	low-density	low-enhanced	0.3813	0.7712	0.0764	1.2289
densityII+UVI 11-1	low-density	low-enhanced	0.2092	0.37	0.0564	0.6356
densityII+UVI 11-2	low-density	low-enhanced	0.6765	1.94	0.1339	2.7504
densityII+UVI 11-3	low-density	low-enhanced	0.5612	1.188	0.1564	1.9056
densityII+UVI 11-4	low-density	low-enhanced	0.5158	1.0181	0.198	1.7319
densityII+UVI 11-5	low-density	low-enhanced	0.0814	0.1432	0.0187	0.2433
densityII+UVI 11-6	low-density	low-enhanced	0.4795	1.0696	0.1322	1.6813
densityII+UVI 11-7	low-density	low-enhanced	0.3703	0.7918	0.0729	1.235
densityII+UVI 12-1	low-density	low-enhanced	0.706	1.3938	0.1746	2.2744
densityII+UVI 12-2	low-density	low-enhanced	0.5361	1.1419	0.192	1.87
densityII+UVI 12-3	low-density	low-enhanced	0.4086	0.8503	0.1377	1.3966
densityII+UVI 12-4	low-density	low-enhanced	0.4604	0.962	0.1203	1.5427
densityII+UVI 12-5	low-density	low-enhanced	0.553	1.041	0.0962	1.6902
densityII+UVI 12-6	low-density	low-enhanced	0.2485	0.495	0.0769	0.8204
densityII+UVI 12-7	low-density	low-enhanced	0.4638	0.9285	0.1005	1.4928
densityII+UVII 37-1	low-density	high-enhanced	0.3384	0.6289	0.1235	1.0908
densityII+UVII 37-2	low-density	high-enhanced	0.0721	0.1709	0.0711	0.3141
densityII+UVII 37-3	low-density	high-enhanced	0.3471	0.949	0.1156	1.4117
densityII+UVII 37-4	low-density	high-enhanced	0.0368	0.567	0.132	0.7358
densityII+UVII 37-5	low-density	high-enhanced	0.3645	0.8106	0.1984	1.3735
densityII+UVII 37-6	low-density	high-enhanced	0.3828	0.9399	0.1116	1.4343
densityII+UVII 37-7	low-density	high-enhanced	0.3849	0.8283	0.2498	1.463
densityII+UVII 38-1	low-density	high-enhanced	0.3887	0.7008	0.1201	1.2096
densityII+UVII 38-2	low-density	high-enhanced	0.4001	0.751	0.0952	1.2463
densityII+UVII 38-3	low-density	high-enhanced	0.6089	1.0229	0.1513	1.7831
densityII+UVII 38-4	low-density	high-enhanced	0.2014	0.394	0.053	0.6484
densityII+UVII 38-5	low-density	high-enhanced	0.7936	1.226	0.1814	2.201
densityII+UVII 38-6	low-density	high-enhanced	0.5529	1.0071	0.1684	1.7284
densityII+UVII 38-7	low-density	high-enhanced	0.5365	0.9827	0.1546	1.6738
densityII+UVII 39-1	low-density	high-enhanced	0.4562	0.8124	0.136	1.4046
densityII+UVII 39-2	low-density	high-enhanced	0.6525	1.248	0.233	2.1335
densityII+UVII 39-3	low-density	high-enhanced	0.2739	0.4745	0.057	0.8054
densityII+UVII 39-4	low-density	high-enhanced	0.4742	0.7718	0.0994	1.3454
densityII+UVII 39-5	low-density	high-enhanced	0.6806	1.1426	0.2137	2.0369
densityII+UVII 39-6	low-density	high-enhanced	0.2319	0.4053	0.1155	0.7527
densityII+UVII 39-7	low-density	high-enhanced	0.5143	1.0166	0.1435	1.6744
densityIII+UVck 73-1	high-density	ambient	0.152	0.1695	0.0505	0.372
densityIII+UVck 73-2	high-density	ambient	0.1834	0.2411	0.0508	0.4753
densityIII+UVck 73-3	high-density	ambient	0.2184	0.2691	0.1157	0.6032
densityIII+UVck 73-4	high-density	ambient	0.0689	0.0865	0.0326	0.188
densityIII+UVck 73-5	high-density	ambient	0.2046	0.2509	0.0555	0.511
densityIII+UVck 73-6	high-density	ambient	0.2073	0.2593	0.0489	0.5155
densityIII+UVck 73-7	high-density	ambient	0.1333	0.1476	0.0547	0.3356
densityIII+UVck 73-8	high-density	ambient	0.0762	0.2151	0.0482	0.3395
densityIII+UVck 73-9	high-density	ambient	0.2532	0.2605	0.0505	0.5642
densityIII+UVck 73-10	high-density	ambient	0.1887	0.2374	0.0487	0.4748
densityIII+UVck 73-others	high-density	ambient	0.109	0.1254	0.0419	0.2763
densityIII+UVck 74-1	high-density	ambient	0.1806	0.2323	0.0651	0.478
densityIII+UVck 74-2	high-density	ambient	0.0906	0.137	0.033	0.2606
densityIII+UVck 74-3	high-density	ambient	0.1128	0.158	0.0438	0.3146
densityIII+UVck 74-4	high-density	ambient	0.1662	0.2786	0.0276	0.4724
densityIII+UVck 74-5	high-density	ambient	0.2102	0.2272	0.0521	0.4895
densityIII+UVck 74-6	high-density	ambient	0.2843	0.3298	0.0589	0.673
densityIII+UVck 74-7	high-density	ambient	0.053	0.0949	0.0353	0.1832
densityIII+UVck 74-8	high-density	ambient	0.0866	0.1778	0.0428	0.3072
densityIII+UVck 74-9	high-density	ambient	0.0675	0.0687	0.042	0.1782
densityIII+UVck 74-10	high-density	ambient	0.0566	0.065	0.02	0.1416
densityIII+UVck 74-others	high-density	ambient	0.0759	0.0988	0.0225	0.1971
densityIII+UVck 75-1	high-density	ambient	0.2709	0.3278	0.047	0.6457
densityIII+UVck 75-2	high-density	ambient	0.2419	0.3568	0.0909	0.6896
densityIII+UVck 75-3	high-density	ambient	0.7268	0.8618	0.2479	1.8365
densityIII+UVck 75-4	high-density	ambient	0.2398	0.2686	0.0322	0.5406
densityIII+UVck 75-5	high-density	ambient	0.4448	0.4744	0.0714	0.9906
densityIII+UVck 75-6	high-density	ambient	0.2341	0.2075	0.0768	0.5184
densityIII+UVck 75-7	high-density	ambient	0.3667	0.4552	0.0813	0.9032
densityIII+UVck 75-8	high-density	ambient	0.1089	0.1152	0.268	0.4921
densityIII+UVck 75-9	high-density	ambient	0.1833	0.2158	0.0377	0.4368
densityIII+UVck 75-10	high-density	ambient	0.1632	0.2071	0.0309	0.4012
densityIII+UVck 75-others	high-density	ambient	0.1252	0.1549	0.0348	0.3149
densityIII+UVI 19-1	high-density	low-enhanced	0.1279	0.0256	0.1008	0.2543
densityIII+UVI 19-2	high-density	low-enhanced	0.1977	0.0429	0.1507	0.3913
densityIII+UVI 19-3	high-density	low-enhanced	0.0625	0.0269	0.1096	0.199
densityIII+UVI 19-4	high-density	low-enhanced	0.054	0.0825	0.0254	0.1619
densityIII+UVI 19-5	high-density	low-enhanced	0.122	0.0238	0.0824	0.2282
densityIII+UVI 19-6	high-density	low-enhanced	0.0833	0.013	0.0538	0.1501
densityIII+UVI 19-7	high-density	low-enhanced	0.3048	0.0455	0.2013	0.5516
densityIII+UVI 19-8	high-density	low-enhanced	0.2492	0.0563	0.1848	0.4903
densityIII+UVI 19-9	high-density	low-enhanced	0.2204	0.0569	0.2114	0.4887
densityIII+UVI 19-10	high-density	low-enhanced	0.1404	0.0396	0.1065	0.2865
densityIII+UVI 19-others	high-density	low-enhanced	0.0991	0.1134	0.0213	0.2338
densityIII+UVI 20-1	high-density	low-enhanced	0.0498	0.0502	0.0248	0.1248
densityIII+UVI 20-2	high-density	low-enhanced	0.0821	0.1101	0.0144	0.2066
densityIII+UVI 20-3	high-density	low-enhanced	0.2234	0.2988	0.0596	0.5818
densityIII+UVI 20-4	high-density	low-enhanced	0.1474	0.179	0.038	0.3644
densityIII+UVI 20-5	high-density	low-enhanced	0.1074	0.1321	0.0144	0.2539
densityIII+UVI 20-6	high-density	low-enhanced	0.1947	0.2135	0.0414	0.4496
densityIII+UVI 20-7	high-density	low-enhanced	0.079	0.1791	0.0226	0.2807
densityIII+UVI 20-8	high-density	low-enhanced	0.0686	0.0875	0.0149	0.171
densityIII+UVI 20-9	high-density	low-enhanced	0.2205	0.3499	0.043	0.6134
densityIII+UVI 20-10	high-density	low-enhanced	0.1295	0.1459	0.0221	0.2975
densityIII+UVI 20-others	high-density	low-enhanced	0.1075	0.1145	0.0285	0.2505
densityIII+UVI 21-1	high-density	low-enhanced	0.1034	0.1269	0.0265	0.2568
densityIII+UVI 21-2	high-density	low-enhanced	0.5658	0.7398	0.1529	1.4585
densityIII+UVI 21-3	high-density	low-enhanced	0.1259	0.1654	0.0178	0.3091
densityIII+UVI 21-4	high-density	low-enhanced	0.1165	0.1569	0.0294	0.3028
densityIII+UVI 21-5	high-density	low-enhanced	0.1078	0.1226	0.0282	0.2586
densityIII+UVI 21-6	high-density	low-enhanced	0.0664	0.0607	0.018	0.1451
densityIII+UVI 21-7	high-density	low-enhanced	0.1574	0.2122	0.0385	0.4081
densityIII+UVI 21-8	high-density	low-enhanced	0.1946	0.2316	0.041	0.4672
densityIII+UVI 21-9	high-density	low-enhanced	0.1324	0.1032	0.0338	0.2694
densityIII+UVI 21-10	high-density	low-enhanced	0.0915	0.1249	0.0204	0.2368
densityIII+UVI 21-others	high-density	low-enhanced	0.134	0.1646	0.0314	0.3301
densityIII+UVII 46-1	high-density	high-enhanced	0.0902	0.1222	0.0197	0.2321
densityIII+UVII 46-2	high-density	high-enhanced	0.5978	0.6189	0.1121	1.3288
densityIII+UVII 46-3	high-density	high-enhanced	0.0787	0.1202	0.0138	0.2127
densityIII+UVII 46-4	high-density	high-enhanced	0.27	0.3338	0.0674	0.6712
densityIII+UVII 46-5	high-density	high-enhanced	0.2568	0.2544	0.0482	0.5594
densityIII+UVII 46-6	high-density	high-enhanced	0.3274	0.4045	0.0921	0.824
densityIII+UVII 46-7	high-density	high-enhanced	0.2565	0.2989	0.0584	0.6138
densityIII+UVII 46-8	high-density	high-enhanced	0.2346	0.2991	0.0502	0.5839
densityIII+UVII 46-9	high-density	high-enhanced	0.3971	0.5948	0.0895	1.0814
densityIII+UVII 46-10	high-density	high-enhanced	0.1622	0.2669	0.0427	0.4718
densityIII+UVII 46-others	high-density	high-enhanced	0.1945	0.223	0.0412	0.4587
densityIII+UVII 47-1	high-density	high-enhanced	0.2529	0.2931	0.0443	0.5903
densityIII+UVII 47-2	high-density	high-enhanced	0.2624	0.3336	0.0773	0.6733
densityIII+UVII 47-3	high-density	high-enhanced	0.1583	0.1992	0.0388	0.3963
densityIII+UVII 47-4	high-density	high-enhanced	0.2472	0.2738	0.0705	0.5915
densityIII+UVII 47-5	high-density	high-enhanced	0.2353	0.2779	0.0405	0.5537
densityIII+UVII 47-6	high-density	high-enhanced	0.2968	0.3527	0.0534	0.7029
densityIII+UVII 47-7	high-density	high-enhanced	0.1892	0.234	0.1087	0.5319
densityIII+UVII 47-8	high-density	high-enhanced	0.1329	0.1695	0.033	0.3354
densityIII+UVII 47-9	high-density	high-enhanced	0.2281	0.2735	0.0538	0.5554
densityIII+UVII 47-10	high-density	high-enhanced	0.2745	0.3209	0.0444	0.6398
densityIII+UVII 47-others	high-density	high-enhanced	0.1558	0.1778	0.045	0.3786
densityIII+UVII 48-1	high-density	high-enhanced	0.0762	0.1367	0.0522	0.2651
densityIII+UVII 48-2	high-density	high-enhanced	0.289	0.3031	0.0906	0.6827
densityIII+UVII 48-3	high-density	high-enhanced	0.1697	0.1658	0.0288	0.3643
densityIII+UVII 48-4	high-density	high-enhanced	0.214	0.2495	0.0789	0.5424
densityIII+UVII 48-5	high-density	high-enhanced	0.0782	0.0998	0.041	0.219
densityIII+UVII 48-6	high-density	high-enhanced	0.2036	0.1826	0.0546	0.4408
densityIII+UVII 48-7	high-density	high-enhanced	0.106	0.1225	0.0307	0.2592
densityIII+UVII 48-8	high-density	high-enhanced	0.1817	0.2642	0.1029	0.5488
densityIII+UVII 48-9	high-density	high-enhanced	0.4329	0.4443	0.0684	0.9456
densityIII+UVII 48-10	high-density	high-enhanced	0.1711	0.1949	0.0722	0.4382
densityIII+UVII 48-others	high-density	high-enhanced	0.1202	0.1447	0.0361	0.301

## Sheet: 26th June
Number	Density	UV-B radiation	stem biomass(g)	leaf biomass(g)	root biomass(g)	fruit biomass(g)	total biomass(g)
densityI+Uvck 58	isolated	ambient	3.1002	4.9381	0.7111	2.8597	11.6091
densityI+Uvck 59	isolated	ambient	2.4862	4.5558	0.6176	1.6598	9.3194
densityI+Uvck 60	isolated	ambient	2.1551	3.1468	0.5578	5.5906	11.4503
densityI+UVI 4	isolated	low-enhanced	2.5376	3.7489	0.4686	5.8913	12.6464
densityI+UVI 5	isolated	low-enhanced	2.4445	4.0687	0.8441	5.919	13.2763
densityI+UVI 6	isolated	low-enhanced	2.33	3.8706	0.8808	0.3581	7.4395
densityI+UVII 31	isolated	high-enhanced	1.5102	2.3042	0.3115	1.8865	6.0124
densityI+UVII 32	isolated	high-enhanced	2.268	3.0754	0.5079	3.2209	9.0722
densityI+UVII 33	isolated	high-enhanced	1.5979	2.0342	0.5064	1.6437	5.7822
densityII+UVck 67-1	low-density	ambient	2.9468	4.4183	0.5852	0	7.9503
densityII+UVck 67-2	low-density	ambient	1.694	1.9898	0.2329	1.444	5.3607
densityII+UVck 67-3	low-density	ambient	0.1705	0.1652	0.0171	0.0402	0.393
densityII+UVck 67-4	low-density	ambient	1.2303	1.1763	0.0793	0.9186	3.4045
densityII+UVck 67-5	low-density	ambient	1.2019	1.7015	0.2786	1.4133	4.5953
densityII+UVck 67-6	low-density	ambient	0.468	0.6444	0.0819	0.9363	2.1306
densityII+UVck 67-7	low-density	ambient	0.7635	0.6893	0.0713	1.8078	3.3319
densityII+UVck 68-1	low-density	ambient	0.5888	0.8339	0.1234	1.0745	2.6206
densityII+UVck 68-2	low-density	ambient	0.7837	0.773	0.0727	1.4314	3.0608
densityII+UVck 68-3	low-density	ambient	0.9466	1.3681	0.1238	2.429	4.8675
densityII+UVck 68-4	low-density	ambient	1.2998	1.6016	0.1385	1.4671	4.507
densityII+UVck 68-5	low-density	ambient	1.479	1.974	0.239	2.12	5.812
densityII+UVck 68-6	low-density	ambient	0.7914	0.4482	0.0807	1.9428	3.2631
densityII+UVck 68-7	low-density	ambient	0.5796	0.7571	0.1336	0.6996	2.1609
densityII+UVck 69-1	low-density	ambient	0.9444	1.0499	0.1462	0	2.1405
densityII+UVck 69-2	low-density	ambient	0.5634	0.7128	0.778	1.0178	3.072
densityII+UVck 69-3	low-density	ambient	0.9956	1.1368	0.1056	1.365	3.603
densityII+UVck 69-4	low-density	ambient	0.8783	1.1756	0.1384	1.8657	4.058
densityII+UVck 69-5	low-density	ambient	0.8778	1.0143	0.1358	1.1466	3.1745
densityII+UVck 69-6	low-density	ambient	1.2352	1.5306	0.218	1.5239	4.5077
densityII+UVck 69-7	low-density	ambient	0.6706	0.6923	0.0656	1.4026	2.8311
densityII+UVI 13-1	low-density	low-enhanced	1.1572	1.4837	0.1702	1.6666	4.4777
densityII+UVI 13-2	low-density	low-enhanced	1.3541	1.7221	0.1652	2.3931	5.6345
densityII+UVI 13-3	low-density	low-enhanced	1.2159	1.5263	0.2558	1.4886	4.4866
densityII+UVI 13-4	low-density	low-enhanced	2.1271	2.512	0.4213	2.8817	7.9421
densityII+UVI 13-5	low-density	low-enhanced	0.7165	0.8296	0.1103	1.9046	3.561
densityII+UVI 13-6	low-density	low-enhanced	1.6053	1.9958	0.1979	2.7359	6.5349
densityII+UVI 13-7	low-density	low-enhanced	0.7831	1.3593	0.1841	0.6272	2.9537
densityII+UVI 14-1	low-density	low-enhanced	2.0328	2.4806	0.4765	2.4306	7.4205
densityII+UVI 14-2	low-density	low-enhanced	3.2334	3.7009	0.5032	1.0195	8.457
densityII+UVI 14-3	low-density	low-enhanced	1.3646	1.7504	0.2038	1.4454	4.7642
densityII+UVI 14-4	low-density	low-enhanced	0.3056	0.3709	0.0344	0.5008	1.2117
densityII+UVI 14-5	low-density	low-enhanced	1.7207	2.4095	0.3063	1.9172	6.3537
densityII+UVI 14-6	low-density	low-enhanced	1.3018	1.6064	0.1814	1.1652	4.2548
densityII+UVI 14-7	low-density	low-enhanced	1.4976	2.7935	0.4751	1.5576	6.3238
densityII+UVI 15-1	low-density	low-enhanced	1.2943	1.4889	0.1583	1.1496	4.0911
densityII+UVI 15-2	low-density	low-enhanced	1.0505	1.2079	0.0793	0.7261	3.0638
densityII+UVI 15-3	low-density	low-enhanced	2.1815	2.8824	0.2674	1.6403	6.9716
densityII+UVI 15-4	low-density	low-enhanced	1.7289	2.7658	0.387	1.5727	6.4544
densityII+UVI 15-5	low-density	low-enhanced	1.137	1.6121	0.2212	0	2.9703
densityII+UVI 15-6	low-density	low-enhanced	1.8502	2.5295	0.4277	0	4.8074
densityII+UVI 15-7	low-density	low-enhanced	1.2908	1.8662	0.1745	1.1054	4.4369
densityII+UVII 40-1	low-density	high-enhanced	0.1031	0.1927	0.0357	0	0.3315
densityII+UVII 40-2	low-density	high-enhanced	1.918	2.9503	0.429	0.7597	6.057
densityII+UVII 40-3	low-density	high-enhanced	1.0739	1.3793	0.1718	1.7329	4.3579
densityII+UVII 40-4	low-density	high-enhanced	1.9113	2.1467	0.2257	1.8346	6.1183
densityII+UVII 40-5	low-density	high-enhanced	0.7968	0.9225	0.1137	0.7648	2.5978
densityII+UVII 40-6	low-density	high-enhanced	0.4578	0.6524	0.0606	0.2829	1.4537
densityII+UVII 40-7	low-density	high-enhanced	1.1005	1.47	0.1693	2.5894	5.3292
densityII+UVII 41-1	low-density	high-enhanced	1.1084	0.9663	0.2205	1.0739	3.3691
densityII+UVII 41-2	low-density	high-enhanced	0.9361	0.8945	0.1615	1.7383	3.7304
densityII+UVII 41-3	low-density	high-enhanced	0.9229	1.5475	0.2457	1.7023	4.4184
densityII+UVII 41-4	low-density	high-enhanced	1.8475	2.1563	0.4735	1.0843	5.5616
densityII+UVII 41-5	low-density	high-enhanced	0.9604	0.9943	0.1928	2.3836	4.5311
densityII+UVII 41-6	low-density	high-enhanced	1.8611	1.8443	0.4839	2.6716	6.8609
densityII+UVII 41-7	low-density	high-enhanced	0.288	0.5895	0.1144	0	0.9919
densityII+UVII 42-1	low-density	high-enhanced	0.2325	0.3501	0.0422	0.0274	0.6522
densityII+UVII 42-2	low-density	high-enhanced	2.0632	3.449	0.4855	0	5.9977
densityII+UVII 42-3	low-density	high-enhanced	0.7125	0.9483	0.1005	1.5339	3.2952
densityII+UVII 42-4	low-density	high-enhanced	0.8446	0.9746	0.234	2.5873	4.6405
densityII+UVII 42-5	low-density	high-enhanced	0.934	1.2614	0.1164	1.748	4.0598
densityII+UVII 42-6	low-density	high-enhanced	1.0812	1.5065	0.2108	1.1786	3.9771
densityII+UVII 42-7	low-density	high-enhanced	0.7582	0.8414	0.1289	0.8838	2.6123
densityIII+UVck 76-1	high-density	ambient	1.0044	0.7726	0.1205	0.5519	2.4494
densityIII+UVck 76-2	high-density	ambient	0.1419	0.0834	0.0135	0	0.2388
densityIII+UVck 76-3	high-density	ambient	0.4511	0.3834	0.0681	0.2643	1.1669
densityIII+UVck 76-4	high-density	ambient	0.1247	0.1046	0.0176	0.1357	0.3826
densityIII+UVck 76-5	high-density	ambient	0.5804	0.5339	0.0681	0	1.1824
densityIII+UVck 76-6	high-density	ambient	0.1407	0.1132	0.0149	0	0.2688
densityIII+UVck 76-7	high-density	ambient	0.769	0.6388	0.0798	0.9122	2.3998
densityIII+UVck 76-8	high-density	ambient	0.2607	0.2002	0.058	0.0365	0.5554
densityIII+UVck 76-9	high-density	ambient	0.1893	0.2374	0.0326	0	0.4593
densityIII+UVck 76-10	high-density	ambient	0.5461	0.4782	0.0795	0	1.1038
densityIII+UVck 76-others	high-density	ambient	0.2273	0.2098	0.024	0.0781	0.5392
densityIII+UVck 77-1	high-density	ambient	0.0971	0.1095	0.025	0.0405	0.2721
densityIII+UVck 77-2	high-density	ambient	0.1801	0.174	0.0303	0	0.3844
densityIII+UVck 77-3	high-density	ambient	0.8358	1.142	0.2087	0	2.1865
densityIII+UVck 77-4	high-density	ambient	0.6788	0.7102	0.1172	0	1.5062
densityIII+UVck 77-5	high-density	ambient	0.0953	0.081	0.0102	0	0.1865
densityIII+UVck 77-6	high-density	ambient	0.6143	0.4916	0.0771	0.6732	1.8562
densityIII+UVck 77-7	high-density	ambient	0.2515	0.4597	0.0627	0.6934	1.4673
densityIII+UVck 77-8	high-density	ambient	0.3721	0.1706	0.0567	0.2572	0.8566
densityIII+UVck 77-9	high-density	ambient	0.7535	0.8117	0.1022	0	1.6674
densityIII+UVck 77-10	high-density	ambient	0.2217	0.1557	0.0245	0.0225	0.4244
densityIII+UVck 77-others	high-density	ambient	0.3646	0.3239	0.0591	0.1603	0.908
densityIII+UVck 78-1	high-density	ambient	0.2428	0.1914	0.0284	0	0.4626
densityIII+UVck 78-2	high-density	ambient	0.2334	0.0768	0.0258	0.5016	0.8376
densityIII+UVck 78-3	high-density	ambient	1.0165	1.029	0.1282	1.3381	3.5118
densityIII+UVck 78-4	high-density	ambient	0.611	0.5639	0.0998	0	1.2747
densityIII+UVck 78-5	high-density	ambient	1.0918	1.0059	0.1893	0.563	2.85
densityIII+UVck 78-6	high-density	ambient	0.241	0.232	0.025	0.2354	0.7334
densityIII+UVck 78-7	high-density	ambient	1.082	1.1759	0.1796	0.5789	3.0164
densityIII+UVck 78-8	high-density	ambient	0.3922	0.4328	0.1036	0	0.9286
densityIII+UVck 78-9	high-density	ambient	0.431	0.2411	0.536	0.3445	1.5526
densityIII+UVck 78-10	high-density	ambient	0.5046	0.5111	0.0534	0.6057	1.6748
densityIII+UVck 78-others	high-density	ambient	0.33	0.2725	0.0952	0.1663	0.864
densityIII+UVI 22-1	high-density	low-enhanced	0.1795	0.0771	0.0072	0	0.2638
densityIII+UVI 22-2	high-density	low-enhanced	0.3341	0.0893	0.0358	0.2615	0.7207
densityIII+UVI 22-3	high-density	low-enhanced	0.5708	0.5649	0.1144	0.3271	1.5772
densityIII+UVI 22-4	high-density	low-enhanced	0.4509	0.1495	0.0735	0.9429	1.6168
densityIII+UVI 22-5	high-density	low-enhanced	0.3063	0.2003	0.0586	0.6988	1.264
densityIII+UVI 22-6	high-density	low-enhanced	0.4336	0.5331	0.0775	0.164	1.2082
densityIII+UVI 22-7	high-density	low-enhanced	0.5625	0.614	0.0817	0.9333	2.1915
densityIII+UVI 22-8	high-density	low-enhanced	0.4111	0.4117	0.0687	0	0.8915
densityIII+UVI 22-9	high-density	low-enhanced	0.245	0.063	0.0445	0.5461	0.8986
densityIII+UVI 22-10	high-density	low-enhanced	0.3409	0.2744	0.0214	0.0993	0.736
densityIII+UVI 22-others	high-density	low-enhanced	0.3731	0.3768	0.0506	0.0584	0.8588
densityIII+UVI 23-1	high-density	low-enhanced	0.163	0.1378	0.0213	0.3629	0.685
densityIII+UVI 23-2	high-density	low-enhanced	0.4161	0.578	0.0879	0.0404	1.1224
densityIII+UVI 23-3	high-density	low-enhanced	0.7778	0.8369	0.1111	0.9305	2.6563
densityIII+UVI 23-4	high-density	low-enhanced	0.2353	0.2884	0.0365	0.556	1.1162
densityIII+UVI 23-5	high-density	low-enhanced	0.2902	0.2953	0.0445	0.259	0.889
densityIII+UVI 23-6	high-density	low-enhanced	0.1507	0.108	0.0186	0.2794	0.5567
densityIII+UVI 23-7	high-density	low-enhanced	0.6428	0.6286	0.1556	0.038	1.465
densityIII+UVI 23-8	high-density	low-enhanced	0.3604	0.3433	0.0473	0.4675	1.2185
densityIII+UVI 23-9	high-density	low-enhanced	0.3518	0.3067	0.071	0.6116	1.3411
densityIII+UVI 23-10	high-density	low-enhanced	0.3418	0.3949	0.0481	0.359	1.1438
densityIII+UVI 23-others	high-density	low-enhanced	0.5004	0.5154	0.0915	0.3176	1.4249
densityIII+UVI 24-1	high-density	low-enhanced	0.2169	0.2511	0.0302	0.2945	0.7927
densityIII+UVI 24-2	high-density	low-enhanced	0.3348	0.3527	0.0477	0.2233	0.9585
densityIII+UVI 24-3	high-density	low-enhanced	0.4294	0.3456	0.0586	0.4229	1.2565
densityIII+UVI 24-4	high-density	low-enhanced	0.3136	0.3436	0.0763	0	0.7335
densityIII+UVI 24-5	high-density	low-enhanced	0.3807	0.4171	0.0456	0.6419	1.4853
densityIII+UVI 24-6	high-density	low-enhanced	0.0737	0.203	0.0092	0.2815	0.5674
densityIII+UVI 24-7	high-density	low-enhanced	0.3	0.3641	0.0322	0.3018	0.9981
densityIII+UVI 24-8	high-density	low-enhanced	0.1155	0.1459	0.0111	0.1527	0.4252
densityIII+UVI 24-9	high-density	low-enhanced	0.2734	0.2769	0.0448	0.4246	1.0197
densityIII+UVI 24-10	high-density	low-enhanced	0.4596	0.3524	0.0792	0.8136	1.7048
densityIII+UVI 24-others	high-density	low-enhanced	0.4088	0.4156	0.0593	0.1678	1.0515
densityIII+UVII 49-1	high-density	high-enhanced	0.3333	0.2933	0.0728	0	0.6994
densityIII+UVII 49-2	high-density	high-enhanced	1.0786	0.8358	0.168	0	2.0824
densityIII+UVII 49-3	high-density	high-enhanced	0.3965	0.2627	0.055	0.4265	1.1407
densityIII+UVII 49-4	high-density	high-enhanced	0.3474	0.3873	0.0595	0.4054	1.1996
densityIII+UVII 49-5	high-density	high-enhanced	0.2363	0.2301	0.0586	0.099	0.624
densityIII+UVII 49-6	high-density	high-enhanced	0.3236	0.2904	0.0492	0.4154	1.0786
densityIII+UVII 49-7	high-density	high-enhanced	0.3832	0.3646	0.0416	0.2975	1.0869
densityIII+UVII 49-8	high-density	high-enhanced	0.913	0.9582	0.133	0.5235	2.5277
densityIII+UVII 49-9	high-density	high-enhanced	0.7149	0.7629	0.1577	0.7111	2.3466
densityIII+UVII 49-10	high-density	high-enhanced	0.4348	0.2517	0.0544	0.484	1.2249
densityIII+UVII 49-others	high-density	high-enhanced	0.3895	0.3661	0.0591	0.3209	1.1355
densityIII+UVII 50-1	high-density	high-enhanced	0.2377	0.2694	0.0197	0.1697	0.6965
densityIII+UVII 50-2	high-density	high-enhanced	0.3174	0.2489	0.0582	0.3964	1.0209
densityIII+UVII 50-3	high-density	high-enhanced	0.5996	0.6023	0.143	0.8676	2.2125
densityIII+UVII 50-4	high-density	high-enhanced	0.7177	0.6713	0.0728	0.3192	1.781
densityIII+UVII 50-5	high-density	high-enhanced	0.58	0.5395	0.0898	0.0357	1.245
densityIII+UVII 50-6	high-density	high-enhanced	0.2195	0.2384	0.03	0.0859	0.5738
densityIII+UVII 50-7	high-density	high-enhanced	0.2593	0.2994	0.0277	0.2763	0.8627
densityIII+UVII 50-8	high-density	high-enhanced	0.1824	0.1395	0.0253	0.3094	0.6566
densityIII+UVII 50-9	high-density	high-enhanced	0.2155	0.1026	0.0289	0.3574	0.7044
densityIII+UVII 50-10	high-density	high-enhanced	0.1755	0.2844	0.0294	0	0.4893
densityIII+UVII 50-others	high-density	high-enhanced	0.5177	0.4924	0.0799	0.1578	1.2478
densityIII+UVII 51-1	high-density	high-enhanced	0.4395	0.2564	0.0511	0.5167	1.2637
densityIII+UVII 51-2	high-density	high-enhanced	0.2924	0.1741	0.0311	0.4976	0.9952
densityIII+UVII 51-3	high-density	high-enhanced	0.3257	0.3694	0.0461	0	0.7412
densityIII+UVII 51-4	high-density	high-enhanced	0.1448	0.1226	0.0174	0.0238	0.3086
densityIII+UVII 51-5	high-density	high-enhanced	1.1759	1.198	0.1432	1.2438	3.7609
densityIII+UVII 51-6	high-density	high-enhanced	0.7638	0.4987	0.0883	0.1923	1.5431
densityIII+UVII 51-7	high-density	high-enhanced	0.4221	0.3697	0.0522	0	0.844
densityIII+UVII 51-8	high-density	high-enhanced	0.2746	0.089	0.0431	0.6447	1.0514
densityIII+UVII 51-9	high-density	high-enhanced	0.4565	0.3523	0.0187	0.2874	1.1149
densityIII+UVII 51-10	high-density	high-enhanced	0.3063	0.2581	0.0236	0	0.588
densityIII+UVII 51-others	high-density	high-enhanced	0.3198	0.2259	0.0383	0.3604	0.9445

## Sheet: 25th July
Number	Density	UV-B radiation	stem biomass(g)	leaf biomass(g)	root biomass(g)	fruit biomass(g)	total biomass(g)
densityI+UVck 61	isolated	ambient	4.8634	4.3118	1.0667	4.3277	14.5696
densityI+UVck 62	isolated	ambient	2.6059	6.044	0.4009	5.1825	14.2333
densityI+UVck 63	isolated	ambient	2.8134	5.7391	0.5145	5.0433	14.1103
densityI+UVI 7	isolated	low-enhanced	4.9816	5.8785	1.78	2.1831	14.8232
densityI+UVI 8	isolated	low-enhanced	3.4351	4.4014	0.6175	4.7938	13.2478
densityI+UVI 9	isolated	low-enhanced	2.3015	2.7337	0.3403	5.1146	10.4901
densityI+UVII 34	isolated	high-enhanced	2.3487	2.8123	0.3805	0.148	5.6895
densityI+UVII 35	isolated	high-enhanced	1.1301	1.5472	0.4913	3.3933	6.5619
densityI+UVII 36	isolated	high-enhanced	4.2873	5.4244	1.0413	2.1776	12.9306
densityII+UVck 70-1	low-density	ambient	1.5114	1.3361	0.3152	2.4771	5.6398
densityII+UVck 70-2	low-density	ambient	1.7022	1.0258	0.2421	4.1324	7.1025
densityII+UVck 70-3	low-density	ambient	2.0729	1.4367	0.2507	2.0068	5.7671
densityII+UVck 70-4	low-density	ambient	0.4	0.1079	0.0643	0.7952	1.3674
densityII+UVck 70-5	low-density	ambient	2.5973	2.8766	0.3935	1.5508	7.4182
densityII+UVck 70-6	low-density	ambient	3.2989	4.0158	0.9558	0.1419	8.4124
densityII+UVck 70-7	low-density	ambient	2.6069	2.3793	0.3229	0	5.3091
densityII+UVck 71-1	low-density	ambient	2.1287	2.9388	0.3493	0.8362	6.253
densityII+UVck 71-2	low-density	ambient	0.585	0.6433	0.1444	0	1.3727
densityII+UVck 71-3	low-density	ambient	2.5761	2.2208	0.3266	0.9843	6.1078
densityII+UVck 71-4	low-density	ambient	4.0831	5.3032	1.0554	0	10.4417
densityII+UVck 71-5	low-density	ambient	3.3904	3.8719	0.7265	0.3318	8.3206
densityII+UVck 71-6	low-density	ambient	0.4557	0.1086	0.0517	0.4819	1.0979
densityII+UVck 71-7	low-density	ambient	3.3893	3.9578	0.6936	0.3047	8.3454
densityII+UVck 72-1	low-density	ambient	1.328	1.6615	0.4714	0.2618	3.7227
densityII+UVck 72-4	low-density	ambient	1.7075	1.3224	0.1032	0.1705	3.3036
densityII+UVck 72-5	low-density	ambient	0.3704	0.2378	0.0959	0.5463	1.2504
densityII+UVck 72-6	low-density	ambient	3.7996	4.7684	0.6369	0.1025	9.3074
densityII+UVck 72-7	low-density	ambient	3.8519	3.9745	0.7293	0.2762	8.8319
densityII+UVck 72-2	low-density	ambient	1.6938	1.0351	0.2761	0.4716	3.4766
densityII+UVck 72-3	low-density	ambient	4.0259	4.9631	0.9427	0	9.9317
densityII+UVI 16-1	low-density	low-enhanced	2.6796	1.907	0.4894	2.0489	7.1249
densityII+UVI 16-2	low-density	low-enhanced	2.1275	2.008	0.3185	1.6402	6.0942
densityII+UVI 16-3	low-density	low-enhanced	1.4306	0.808	0.3323	2.9026	5.4735
densityII+UVI 16-4	low-density	low-enhanced	2.2229	2.7143	0.3819	1.1298	6.4489
densityII+UVI 16-5	low-density	low-enhanced	1.8816	0.4925	0.2721	2.818	5.4642
densityII+UVI 16-6	low-density	low-enhanced	0.3882	0.505	0.0276	0.3102	1.231
densityII+UVI 16-7	low-density	low-enhanced	1.0251	1.3278	0.2605	2.578	5.1914
densityII+UVI 17-1	low-density	low-enhanced	0.4054	0.3247	0.0629	0.5151	1.3081
densityII+UVI 17-2	low-density	low-enhanced	2.3801	2.2239	0.5072	1.7467	6.8579
densityII+UVI 17-3	low-density	low-enhanced	1.6873	0.4532	0.1958	0.6213	2.9576
densityII+UVI 17-4	low-density	low-enhanced	1.3044	1.6004	0.2903	0.8538	4.0489
densityII+UVI 17-5	low-density	low-enhanced	2.4942	3.1449	0.5588	2.208	8.4059
densityII+UVI 17-6	low-density	low-enhanced	2.7962	3.0715	0.5217	1.4756	7.865
densityII+UVI 17-7	low-density	low-enhanced	2.3504	2.243	0.4316	1.1561	6.1811
densityII+UVI 18-1	low-density	low-enhanced	2.5481	1.7162	0.5043	2.1249	6.8935
densityII+UVI 18-2	low-density	low-enhanced	2.0763	1.9834	0.3076	1.4987	5.866
densityII+UVI 18-3	low-density	low-enhanced	1.5409	0.7682	0.3428	2.7055	5.3574
densityII+UVI 18-4	low-density	low-enhanced	0.4011	0.5103	0.0524	0.4938	1.4576
densityII+UVI 18-5	low-density	low-enhanced	1.7697	0.5438	0.2874	0.7415	3.3424
densityII+UVI 18-6	low-density	low-enhanced	2.4524	2.1274	0.3297	1.5012	5.9107
densityII+UVI 18-7	low-density	low-enhanced	2.6173	1.8237	0.5374	2.1394	7.1178
densityII+UVII 43-1	low-density	high-enhanced	2.0979	2.2488	0.2695	2.071	6.6872
densityII+UVII 43-2	low-density	high-enhanced	1.1979	1.1761	0.2639	2.8959	5.5338
densityII+UVII 43-3	low-density	high-enhanced	1.2946	0.3007	0.1126	0.6558	2.3637
densityII+UVII 43-4	low-density	high-enhanced	0.8863	1.0809	0.0885	0.7685	2.8242
densityII+UVII 43-5	low-density	high-enhanced	1.2085	1.0125	0.1258	2.325	4.6718
densityII+UVII 43-6	low-density	high-enhanced	0.9116	0.4952	0.1224	2.0735	3.6027
densityII+UVII 43-7	low-density	high-enhanced	1.5639	0.9875	0.1629	1.3665	4.0808
densityII+UVII 44-1	low-density	high-enhanced	1.2875	0.2546	0.3544	4.17	6.0665
densityII+UVII 44-2	low-density	high-enhanced	1.0093	0.1692	0.1366	2.1574	3.4725
densityII+UVII 44-3	low-density	high-enhanced	1.8367	1.3815	0.3036	2.6612	6.183
densityII+UVII 44-4	low-density	high-enhanced	1.4201	1.5664	0.434	3.2453	6.6658
densityII+UVII 44-5	low-density	high-enhanced	0.6534	0.174	0.151	0.8017	1.7801
densityII+UVII 44-6	low-density	high-enhanced	1.8862	1.8177	0.3922	5.254	9.3501
densityII+UVII 44-7	low-density	high-enhanced	0.8243	0.3269	0.168	2.6457	3.9649
densityII+UVII 45-1	low-density	high-enhanced	2.1753	2.3649	0.2875	2.0944	6.9221
densityII+UVII 45-2	low-density	high-enhanced	1.1785	1.1558	0.2758	0.8462	3.4563
densityII+UVII 45-3	low-density	high-enhanced	1.3002	0.2882	0.1184	0.5376	2.2444
densityII+UVII 45-4	low-density	high-enhanced	0.9346	1.1435	0.0957	0.8433	3.0171
densityII+UVII 45-5	low-density	high-enhanced	1.3123	1.1327	0.1341	2.3262	4.9053
densityII+UVII 45-6	low-density	high-enhanced	0.8978	0.4587	0.1172	1.9929	3.4666
densityII+UVII 45-7	low-density	high-enhanced	1.8001	2.5244	0.3638	3.5234	8.2117
densityIII+UVck 79-1	high-density	ambient	0.901	0.515	0.1195	0.4917	2.0272
densityIII+UVck 79-2	high-density	ambient	1.2422	0.6568	0.127	0.5094	2.5354
densityIII+UVck 79-3	high-density	ambient	0.2649	0.1118	0.0354	0	0.4121
densityIII+UVck 79-4	high-density	ambient	0.7419	0.6405	0.0742	0.0628	1.5194
densityIII+UVck 79-5	high-density	ambient	0.3763	0.2639	0.0678	0.0723	0.7803
densityIII+UVck 79-6	high-density	ambient	1.0525	0.9041	0.1693	0.7213	2.8472
densityIII+UVck 79-7	high-density	ambient	0.8193	0.6248	0.0898	0	1.5339
densityIII+UVck 79-8	high-density	ambient	1.023	0.7855	0.158	0	1.9665
densityIII+UVck 79-9	high-density	ambient	0.2963	0.1005	0.035	0	0.4318
densityIII+UVck 79-10	high-density	ambient	0.5209	0.2213	0.0732	0.2995	1.1149
densityIII+UVck 79-others	high-density	ambient	0.5808	0.353	0.0704	0.1709	1.175
densityIII+UVck 80-1	high-density	ambient	0.4906	0.311	0.0925	0.2677	1.1618
densityIII+UVck 80-2	high-density	ambient	0.38	0.3529	0.0847	0.0157	0.8333
densityIII+UVck 80-3	high-density	ambient	0.2274	0.122	0.0272	0	0.3766
densityIII+UVck 80-4	high-density	ambient	1.2364	1.1523	0.1613	0.1055	2.6555
densityIII+UVck 80-5	high-density	ambient	0.429	0.4092	0.0868	0	0.925
densityIII+UVck 80-6	high-density	ambient	0.2787	0.122	0.0535	0.1187	0.5729
densityIII+UVck 80-7	high-density	ambient	0.2601	0.1629	0.0512	0	0.4742
densityIII+UVck 80-8	high-density	ambient	1.2559	1.0028	0.2209	0.0771	2.5567
densityIII+UVck 80-9	high-density	ambient	1.1921	0.9327	0.196	0	2.3208
densityIII+UVck 80-10	high-density	ambient	0.8026	0.5587	0.129	0	1.4903
densityIII+UVck 81-1	high-density	ambient	0.8148	0.5327	0.1025	0	1.45
densityIII+UVck 81-2	high-density	ambient	1.2011	0.9511	0.2001	0	2.3523
densityIII+UVck 81-3	high-density	ambient	0.2802	0.1731	0.0496	0	0.5029
densityIII+UVck 81-4	high-density	ambient	0.2931	0.1345	0.0576	0.1231	0.6083
densityIII+UVck 81-5	high-density	ambient	1.9983	1.1021	0.1997	0.0749	3.375
densityIII+UVck 81-6	high-density	ambient	1.2075	1.1702	0.1538	0.1139	2.6454
densityIII+UVck 81-7	high-density	ambient	0.2311	0.1252	0.0302	0	0.3865
densityIII+UVck 81-8	high-density	ambient	0.4009	0.4121	0.0796	0	0.8926
densityIII+UVck 81-9	high-density	ambient	0.3876	0.3702	0.0912	0.0162	0.8652
densityIII+UVck 81-10	high-density	ambient	0.5231	0.3276	0.1182	0.2543	1.2232
densityIII+UVI 25-1	high-density	low-enhanced	0.4284	0.5374	0.077	0	1.0428
densityIII+UVI 25-2	high-density	low-enhanced	0.9845	0.8201	0.0677	0	1.8723
densityIII+UVI 25-3	high-density	low-enhanced	0.4071	0.3927	0.0863	0	0.8861
densityIII+UVI 25-4	high-density	low-enhanced	0.5297	0.7267	0.0854	0	1.3418
densityIII+UVI 25-5	high-density	low-enhanced	1.8193	1.8665	0.2522	0	3.938
densityIII+UVI 25-6	high-density	low-enhanced	0.4382	0.4651	0.1192	0	1.0225
densityIII+UVI 25-7	high-density	low-enhanced	0.4667	0.4604	0.0722	0	0.9993
densityIII+UVI 25-8	high-density	low-enhanced	0.5205	0.4177	0.1071	0	1.0453
densityIII+UVI 25-9	high-density	low-enhanced	0.6125	0.6619	0.1596	0	1.434
densityIII+UVI 25-10	high-density	low-enhanced	0.7411	0.8414	0.1005	0	1.683
densityIII+UVI 25-others	high-density	low-enhanced	0.5575	0.588	0.1231	0	1.2686
densityIII+UVI 26-1	high-density	low-enhanced	0.5977	0.7221	0.1422	0	1.462
densityIII+UVI 26-2	high-density	low-enhanced	0.5782	0.4892	0.1194	0	1.1868
densityIII+UVI 26-3	high-density	low-enhanced	0.4468	0.5426	0.1035	0	1.0929
densityIII+UVI 26-4	high-density	low-enhanced	1.5772	1.4656	0.2609	0	3.3037
densityIII+UVI 26-5	high-density	low-enhanced	0.6322	0.6616	0.1273	0	1.4211
densityIII+UVI 26-6	high-density	low-enhanced	0.3526	0.1665	0.0471	0	0.5662
densityIII+UVI 26-7	high-density	low-enhanced	0.5304	0.528	0.0932	0	1.1516
densityIII+UVI 26-8	high-density	low-enhanced	0.3451	0.2796	0.0608	0	0.6855
densityIII+UVI 26-9	high-density	low-enhanced	0.2592	0.1954	0.0541	0	0.5087
densityIII+UVI 26-10	high-density	low-enhanced	0.2505	0.2663	0.0433	0	0.5601
densityIII+UVI 26-others	high-density	low-enhanced	0.4338	0.3694	0.0908	0	0.8939
densityIII+UVI 27-1	high-density	low-enhanced	0.5598	0.2239	0.0565	0.0522	0.8924
densityIII+UVI 27-2	high-density	low-enhanced	0.6209	0.5633	0.0904	0	1.2746
densityIII+UVI 27-3	high-density	low-enhanced	2.0397	1.8834	0.3847	0	4.3078
densityIII+UVI 27-4	high-density	low-enhanced	0.3839	0.2991	0.0596	0	0.7426
densityIII+UVI 27-5	high-density	low-enhanced	0.4831	0.3788	0.0833	0	0.9452
densityIII+UVI 27-6	high-density	low-enhanced	0.4734	0.313	0.0894	0	0.8758
densityIII+UVI 27-7	high-density	low-enhanced	0.7368	0.6989	0.0922	0.2381	1.766
densityIII+UVI 27-8	high-density	low-enhanced	0.7721	0.6492	0.1311	0	1.5524
densityIII+UVI 27-9	high-density	low-enhanced	0.5563	0.5373	0.2393	0	1.3329
densityIII+UVI 27-10	high-density	low-enhanced	0.4075	0.4806	0.0706	0	0.9587
densityIII+UVI 27-others	high-density	low-enhanced	0.5831	0.5712	0.1028	0.0098	1.267
densityIII+UVII 52-1	high-density	high-enhanced	0.4037	0.2682	0.0705	0.3523	1.0947
densityIII+UVII 52-2	high-density	high-enhanced	0.5656	0.5609	0.1244	0	1.2509
densityIII+UVII 52-3	high-density	high-enhanced	0.4871	0.4417	0.0656	0.1105	1.1049
densityIII+UVII 52-4	high-density	high-enhanced	0.2717	0.1862	0.0874	0	0.5453
densityIII+UVII 52-5	high-density	high-enhanced	0.2273	0.1248	0.0429	0	0.395
densityIII+UVII 52-6	high-density	high-enhanced	0.2394	0.1429	0.0483	0	0.4306
densityIII+UVII 52-7	high-density	high-enhanced	0.3775	0.2354	0.0907	0	0.7036
densityIII+UVII 52-8	high-density	high-enhanced	0.385	0.2392	0.0618	0	0.686
densityIII+UVII 52-9	high-density	high-enhanced	0.4553	0.4413	0.1363	0	1.0329
densityIII+UVII 52-10	high-density	high-enhanced	0.8016	0.8273	0.1481	0	1.777
densityIII+UVII 52-others	high-density	high-enhanced	0.5884	0.5475	0.1041	0.0502	1.2901
densityIII+UVII 53-1	high-density	high-enhanced	0.4576	0.3089	0.0395	0	0.806
densityIII+UVII 53-2	high-density	high-enhanced	0.7674	0.7213	0.0839	0.3878	1.9604
densityIII+UVII 53-3	high-density	high-enhanced	0.4056	0.3327	0.0409	0	0.7792
densityIII+UVII 53-4	high-density	high-enhanced	0.3289	0.2662	0.0296	0	0.6247
densityIII+UVII 53-5	high-density	high-enhanced	0.818	0.8584	0.1982	0	1.8746
densityIII+UVII 53-6	high-density	high-enhanced	0.3658	0.313	0.0501	0	0.7289
densityIII+UVII 53-7	high-density	high-enhanced	0.3856	0.3768	0.0565	0	0.8189
densityIII+UVII 53-8	high-density	high-enhanced	0.872	0.8805	0.1776	0.2469	2.177
densityIII+UVII 53-9	high-density	high-enhanced	1.3804	1.294	0.2047	0	2.8791
densityIII+UVII 53-10	high-density	high-enhanced	0.1926	0.1284	0.0228	0	0.3438
densityIII+UVII 53-others	high-density	high-enhanced	0.8023	0.7437	0.1541	0.3286	2.0287
densityIII+UVII 54-1	high-density	high-enhanced	0.265	0.266	0.0792	0	0.6102
densityIII+UVII 54-2	high-density	high-enhanced	0.1893	0.0934	0.0635	0	0.3462
densityIII+UVII 54-3	high-density	high-enhanced	0.6233	0.4909	0.0775	0	1.1917
densityIII+UVII 54-4	high-density	high-enhanced	0.2354	0.1415	0.024	0	0.4009
densityIII+UVII 54-5	high-density	high-enhanced	0.5366	0.4905	0.1009	0	1.128
densityIII+UVII 54-6	high-density	high-enhanced	0.325	0.3027	0.0793	0	0.707
densityIII+UVII 54-7	high-density	high-enhanced	0.8422	0.9014	0.1879	0	1.9315
densityIII+UVII 54-8	high-density	high-enhanced	0.2085	0.179	0.078	0	0.4655
densityIII+UVII 54-9	high-density	high-enhanced	0.5027	0.4248	0.0403	0.1233	1.0911
densityIII+UVII 54-10	high-density	high-enhanced	0.3484	0.3772	0.0839	0	0.8095
densityIII+UVII 54-others	high-density	high-enhanced	0.5147	0.4119	0.1206	0.1326	1.1798
